# Supplementary material for: Improving Interlayer Adhesion of Poly(p-phenylene terephthalamide) (PPTA)/Ultra-high-molecular-weight Polyethylene (UHMWPE) Laminates Prepared by Plasma Treatment and Hot Pressing Technique
Source: Polymers (Basel). 2021 Aug 5;13(16):2600. doi: 10.3390/polym13162600 (PMC8400389; doi:10.3390/polym13162600)
Supplement: Supplementary file 1 [file polymers-13-02600-s001.zip]

Archive with 1 entries (1 files):
- polymers-1325017-supplementary.pdf
